# Supplementary material for: Pan-genome Analysis of Ancient and Modern Salmonella enterica Demonstrates Genomic Stability of the Invasive Para C Lineage for Millennia
Source: Curr Biol. 2018 Aug 6;28(15):2420–2428.e10. doi: 10.1016/j.cub.2018.05.058 (PMC6089836; doi:10.1016/j.cub.2018.05.058)
Supplement: Table S5. Detailed Metadata and Genome Statistics for 220 Bacterial Strains in the Para C Lineage plus 2 Birkenhead Strains, Related to Figure 2 [file mmc2.xlsx]

## Sheet: metadata
Table S5. Detailed metadata and genome statistics for 220 bacterial strains in the Para C Lineage plus 2 Birkenhead strains.
Index_ID	Barcode	Name	Metadata													Typing			Sequencing						Annotation
			Alt. Name	Source Type	Source Details	Collection Time	Continent	Country	Region	Lab Contact	Serovar	Bio Project ID	Sample ID	Accession Number		Cluster	rST	reBG	Average Read Length (after QC)	Coverage	N50	Total length	Contig Number (>=200 bp)		No. of genes	No. of Core	No. of Accessory	No. of Prophage	No. of Prophage genes	No. of Plasmids	No. of plasmid genes	No. of ICE	No. of ICE genes	No. of IME	No. of IME genes	Frameshift	Stop codon
24	SAL_AA8703AA	PO628					Africa	Nigeria		Sanger		PRJEB6352	SAMEA2547741	ERR573936		PC-1	3728	20.1	150	72	230202	4795847	41		4388 (172)	3427 (115)	961 (57)	4	119 (8)	1	55 (5)	2	94 (6)	4	19 (0)	100	72
26	SAL_AA8708AA	PO530					Africa	Nigeria		Sanger		PRJEB6352	SAMEA2547736	ERR573931		PC-1	3728	20.1	150	77	230202	4793901	38		4388 (172)	3427 (115)	961 (57)	4	119 (8)	1	55 (5)	2	94 (6)	4	19 (0)	100	72
25	SAL_AA8710AA	PO418					Africa	Nigeria		Sanger		PRJEB6352	SAMEA2547734	ERR573929		PC-1	3728	20.1	150	75	230202	4795759	42		4388 (172)	3427 (115)	961 (57)	4	119 (8)	1	55 (5)	2	94 (6)	4	19 (0)	100	72
159	SAL_BA1953AA	ADRDL-14-13296		Environment		2014-7	North America	United States	Iowa	CFSAN		PRJNA280335	SAMN03734302	SRR2102424		Choleraesuis var. Kunzendorf	3723	6	237	148	199063	4721485	62		4330 (188)	3413 (129)	917 (59)	5	230 (10)	1	51 (5)	1	14 (1)	4	19 (0)	98	90
158	SAL_BA1962AA	ADRDL-14-7194		Environment		2014-4	North America	United States	Iowa	CFSAN		PRJNA280335	SAMN03734296	SRR2102414		Choleraesuis var. Kunzendorf	3723	6	240	84	189148	4720622	61		4331 (187)	3414 (128)	917 (59)	5	230 (10)	1	51 (5)	1	14 (1)	4	19 (0)	98	89
168	SAL_BA4830AA	CFSAN022631		Swine			North America	United States	Missouri	CFSAN	Choleraesuis var. Kunzendorf	PRJNA186035	SAMN03652131	SRR2016691		Choleraesuis var. Kunzendorf	3723	6	185	61	158243	4735616	76		4389 (190)	3412 (130)	977 (60)	6	268 (11)	1	51 (5)	1	14 (1)	5	30 (0)	100	90
157	SAL_BA4843AA	CFSAN022623		Swine			North America	United States	South Dakota	CFSAN	Choleraesuis var. Kunzendorf	PRJNA186035	SAMN03652123	SRR2016684		Choleraesuis var. Kunzendorf	3723	6	242	65	199063	4737771	55		4342 (187)	3414 (128)	928 (59)	5	230 (10)	1	51 (5)	1	14 (1)	4	19 (0)	98	89
163	SAL_BA4849AA	CFSAN022628		Swine			North America	United States	Minnesota	CFSAN	Choleraesuis	PRJNA186035	SAMN03652128	SRR2016681		Choleraesuis var. Kunzendorf	3723	6	183	45	130437	4985340	115		4572 (196)	3411 (131)	1161 (65)	6	266 (13)	2	249 (8)	1	14 (1)	4	19 (0)	102	94
191	SAL_BA5794AA	M55	NCTC20033			1946-12-13	Europe			Sanger	Choleraesuis var. Kunzendorf	PRJEB3255	SAMEA1711453	ERR230431		Choleraesuis var. Kunzendorf	3636	6	100	71	198859	4736252	64		4339 (190)	3411 (131)	928 (59)	5	230 (10)	1	51 (5)	1	14 (1)	4	19 (0)	97	93
218	SAL_BA7903AA	93506		Human		2015-3	Europe	United Kingdom	England	GBRU, PHE	Choleraesuis	PRJNA248792	SAMN03480150	SRR1970073		Choleraesuis s.s.	8127	6	99	81	172881	4829377	68		4445 (205)	3392 (150)	1053 (55)	5	236 (9)	2	168 (6)	1	15 (0)	3	11 (0)	112	93
202	SAL_BA8292AA	LNT182					Asia	Laos		Sanger		PRJEB3215	SAMEA2059370	ERR326675		Choleraesuis var. Kunzendorf	7824	6	100	73	224510	4728905	69		4337 (187)	3414 (128)	923 (59)	5	230 (10)	1	50 (6)	1	14 (1)	4	19 (0)	98	89
129	SAL_BA9139AA	M595	NCTC20379			1934-4-10				Sanger		PRJEB3255	SAMEA1964358	ERR317019		TS-2	28707	-	100	59	226244	4546302	39		4018 (277)	3327 (215)	691 (62)	2	65 (6)	0	0 (0)	1	11 (4)	4	18 (1)	183	94
215	SAL_BA9141AA	M244	NCTC20350			1935-12				Sanger		PRJEB3255	SAMEA2059661	ERR317016		Choleraesuis s.s.	28708	6	100	52	198858	4711530	73		4314 (197)	3398 (144)	916 (53)	5	234 (11)	1	51 (5)	1	15 (0)	5	33 (1)	110	87
125	SAL_BA9145AA	M554	NCTC20376			1935-12	Europe	Germany	Lower Saxony	Sanger		PRJEB3255	SAMEA2057061	ERR317005		TS-1	3750	20.2	100	69	178400	4609129	53		4082 (274)	3336 (206)	746 (68)	2	63 (8)	1	54 (8)	1	10 (5)	4	18 (1)	177	97
190	SAL_BA9147AA	M179	NCTC20332			1935-12	Europe			Sanger	Choleraesuis var. Kunzendorf	PRJEB3255	SAMEA2059655	ERR316998		Choleraesuis var. Kunzendorf	3636	6	100	67	191228	4730464	64		4339 (190)	3411 (131)	928 (59)	5	230 (10)	1	51 (5)	1	14 (1)	4	19 (0)	97	93
217	SAL_BA9149AA	M227	NCTC20343			1935-12				Sanger		PRJEB3255	SAMEA2057057	ERR316993		Choleraesuis s.s.	8127	6	100	88	224263	4706786	69		4309 (188)	3399 (143)	910 (45)	5	236 (9)	0	0 (0)	1	15 (0)	5	34 (0)	105	83
216	SAL_BA9158AA	M263	NCTC20356			<1954				Sanger		PRJEB3255	SAMEA2059503	ERR316947		Choleraesuis s.s.	8127	6	100	69	212219	4746497	62		4348 (192)	3400 (142)	948 (50)	5	236 (9)	1	51 (5)	1	15 (0)	4	19 (0)	105	87
188	SAL_BA9503AA	A50								Sanger	Choleraesuis	PRJEB2770	SAMEA1687825	ERR226478		Choleraesuis var. Kunzendorf	3636	6	100	172	224710	4730869	61		4340 (189)	3411 (131)	929 (58)	5	230 (10)	1	51 (5)	1	14 (1)	4	19 (0)	97	92
148	SAL_BA9511AA	SARB4		Swine		1986	North America	United States	Minnesota	Sanger	Choleraesuis var. Kunzendorf	PRJEB2770	SAMEA1687849	ERR226474		Choleraesuis var. Kunzendorf	3723	6	100	127	191240	4725549	66		4328 (190)	3412 (130)	916 (60)	5	230 (10)	1	51 (5)	1	14 (1)	4	19 (0)	99	91
126	SAL_CA0681AA	61-1								Sanger	Typhisuis	PRJEB2256	SAMEA657255	ERR019407		TS-1	3831	20.2	37	135	69683	4654553	128		4080 (276)	3334 (208)	746 (68)	2	63 (8)	1	54 (8)	1	10 (5)	4	18 (1)	178	98
222	SAL_CA0823AA	85725		Human		2015-2	Europe	United Kingdom	England	GBRU, PHE		PRJNA248792	SAMN03478656	SRR1968563		Birkenhead	28470	-	99	53	165289	4908115	76		4147 (64)	3501 (41)	646 (23)	1	28 (2)	0	9 (2)	0	0 (0)	3	14 (1)	37	27
221	SAL_CA3202AA	96236		Human		2015-3	Europe	United Kingdom	England	GBRU, PHE	Birkenhead	PRJNA248792	SAMN03476847	SRR1966769		Birkenhead	28470	-	98	64	149024	4963638	107		4163 (64)	3501 (41)	662 (23)	1	43 (3)	0	11 (0)	0	0 (0)	3	14 (1)	35	29
131	SAL_DA2445AA	MDH-2014-00555		Swine	Liver	2003-9	North America	United States	Minnesota	CFSAN	Choleraesuis var. Kunzendorf	PRJNA215333	SAMN02699721	SRR1598966		Choleraesuis var. Kunzendorf	3723	6	238	103	224786	4785863	65		4394 (192)	3413 (129)	981 (63)	5	230 (10)	3	106 (7)	1	14 (1)	4	19 (0)	99	93
141	SAL_DA2567AA	MDH-2014-00537		Swine	Brain	2003-8	North America	United States	Wisconsin	CFSAN	Choleraesuis var. Kunzendorf	PRJNA215333	SAMN02699703	SRR1593399		Choleraesuis var. Kunzendorf	3723	6	239	86	191272	4792896	59		4399 (193)	3412 (130)	987 (63)	5	230 (10)	3	112 (7)	1	14 (1)	4	19 (0)	99	94
154	SAL_DA2688AA	MDH-2014-00531		Swine	Liver	2003-8	North America	United States	Minnesota	CFSAN	Choleraesuis var. Kunzendorf	PRJNA215333	SAMN02699697	SRR1586583		Choleraesuis var. Kunzendorf	3723	6	235	153	224786	4738244	64		4342 (187)	3414 (128)	928 (59)	5	230 (10)	1	51 (5)	1	14 (1)	4	19 (0)	98	89
134	SAL_DA2718AA	MDH-2014-00519		Swine	Liver	2003-7	North America	United States	Minnesota	CFSAN	Choleraesuis var. Kunzendorf	PRJNA215333	SAMN02699685	SRR1586552		Choleraesuis var. Kunzendorf	3723	6	234	110	198935	4792881	59		4400 (192)	3413 (129)	987 (63)	5	230 (10)	3	112 (7)	1	14 (1)	4	19 (0)	99	93
214	SAL_DA2987AA	IEH-NGS-SAL-01329				2011-7	North America	United States	Minnesota	CFSAN		PRJNA186035	SAMN03002091	SRR1576610		Choleraesuis s.s.	8127	6	238	99	224522	4753956	60		4352 (188)	3404 (138)	948 (50)	5	235 (10)	1	51 (5)	1	15 (0)	4	19 (0)	104	84
138	SAL_DA3019AA	MDH-2014-00415		Swine	Lung	2003-3	North America	United States	Minnesota	CFSAN	Choleraesuis var. Kunzendorf	PRJNA215333	SAMN02699581	SRR1576560		Choleraesuis var. Kunzendorf	3723	6	238	118	224786	4791129	57		4400 (192)	3413 (129)	987 (63)	5	230 (10)	3	112 (7)	1	14 (1)	4	19 (0)	99	93
143	SAL_DA4000AA	IEH-NGS-SAL-01136		Swine	necropsy	2007-1	North America	United States	Washington	CFSAN		PRJNA186035	SAMN02952746	SRR1559009		Choleraesuis var. Kunzendorf	3723	6	231	91	153988	4795347	82		4395 (193)	3413 (129)	982 (64)	4	174 (9)	3	163 (9)	1	14 (1)	4	19 (0)	100	93
132	SAL_DA4094AA	MDH-2014-00443		Swine	Lung	2003-4	North America	United States	Iowa	CFSAN	Choleraesuis var. Kunzendorf	PRJNA215333	SAMN02699609	SRR1556068		Choleraesuis var. Kunzendorf	3723	6	223	89	191311	4791841	66		4400 (192)	3413 (129)	987 (63)	5	230 (10)	3	112 (7)	1	14 (1)	4	19 (0)	99	93
169	SAL_DA4149AA	IEH-NGS-SAL00374		Bovine	necropsy-lung	2006-11	North America	United States	Washington	CFSAN	Choleraesuis	PRJNA186035	SAMN02742072	SRR1292235,SRR1553885		Choleraesuis var. Kunzendorf	3723	6	228	98	184692	4985239	81		4580 (195)	3410 (132)	1170 (63)	6	268 (11)	2	256 (7)	1	14 (1)	4	19 (0)	101	94
144	SAL_DA4196AA	IEH-NGS-SAL-01082		Swine	necropsy-lung-spleen	2007-1	North America	United States	Washington	CFSAN		PRJNA186035	SAMN02952692	SRR1553810		Choleraesuis var. Kunzendorf	3723	6	231	130	178181	4796861	81		4395 (193)	3413 (129)	982 (64)	4	174 (9)	3	163 (9)	1	14 (1)	4	19 (0)	100	93
160	SAL_DA4430AA	MDH-2014-00400		Swine	Spleen	2003-2	North America	United States	Minnesota	CFSAN	Choleraesuis var. Kunzendorf	PRJNA215333	SAMN02699566	SRR1544294		Choleraesuis var. Kunzendorf	3723	6	237	97	191317	4981773	67		4572 (196)	3410 (132)	1162 (64)	6	267 (12)	2	249 (8)	1	14 (1)	4	19 (0)	102	94
175	SAL_DA4450AA	RKS1252				1979	Europe	Norway		R. Helmuth	Choleraesuis	PRJEB2089	SAMEA717147	ERR027230,ERR019737,ERR016918		Choleraesuis var. Kunzendorf	3723	6	54	33	109710	4706115	105		4326 (188)	3413 (129)	913 (59)	5	230 (10)	1	51 (5)	1	14 (1)	4	19 (0)	98	90
209	SAL_DA4453AA	RKS1245				1966	North America	United States		R. Helmuth	Choleraesuis s.s.	PRJEB2089	SAMEA717180	ERR027233,ERR019740,ERR016921		Choleraesuis s.s.	3646	6	54	61	148088	4738939	95		4351 (189)	3402 (140)	949 (49)	5	236 (9)	1	51 (5)	1	15 (0)	4	19 (0)	102	87
211	SAL_DA4459AA	RKS1233				1981	Europe	Sweden		R. Helmuth	Choleraesuis s.s.	PRJEB2089	SAMEA717161	ERR016927,ERR027239,ERR019746		Choleraesuis s.s.	3646	6	54	33	103826	4730909	97		4354 (186)	3406 (136)	948 (50)	5	236 (9)	1	51 (5)	1	15 (0)	4	19 (0)	100	86
124	SAL_DA4513AA	CDC277/68	SARB69	Swine		1968	North America	United States	California	Ken Sanderson	Typhisuis	PRJEB2089	SAMEA717159	ERR016909		TS-1	3750	20.2	54	109	105279	4590677	82		4061 (282)	3328 (214)	733 (68)	2	63 (8)	1	54 (8)	1	10 (5)	4	17 (2)	186	96
123	SAL_DA4514AA	8719/97		Swine		1994	North America	United States		Institut Pasteur (FX Weill)	Typhisuis	PRJEB2089	SAMEA717194	ERR016910		TS-1	3750	20.2	54	73	148033	4604328	77		4075 (281)	3331 (211)	744 (70)	2	63 (8)	1	54 (8)	1	10 (5)	4	17 (2)	186	95
121	SAL_DA4515AA	8722/97		Swine		1994	North America	United States		Institut Pasteur (FX Weill)	Typhisuis	PRJEB2089	SAMEA717171	ERR016911		TS-1	26965	20.2	54	29	67401	4590261	119		4075 (281)	3330 (212)	745 (69)	2	63 (8)	1	54 (8)	1	10 (5)	4	17 (2)	187	94
122	SAL_DA4516AA	8723/97		Swine		1994	North America	United States		Institut Pasteur (FX Weill)	Typhisuis	PRJEB2089	SAMEA717170	ERR016912		TS-1	3750	20.2	54	85	168197	4559255	65		4030 (281)	3329 (213)	701 (68)	2	63 (8)	1	54 (8)	1	10 (5)	4	17 (2)	187	94
127	SAL_DA4517AA	38K		Swine						Institut Pasteur (FX Weill)	Typhisuis	PRJEB2089	SAMEA717192	ERR016913		TS-2	26964	-	54	42	91000	4508504	103		3990 (263)	3337 (205)	653 (58)	2	65 (6)	0	0 (0)	1	11 (4)	4	18 (1)	176	87
187	SAL_DA4518AA	RKS1237				1976	Europe	Switzerland		Sanger	Choleraesuis var. Kunzendorf	PRJEB2089	SAMEA717193	ERR016914		Choleraesuis var. Kunzendorf	3636	6	50	37	100689	4709881	104		4338 (189)	3412 (130)	926 (59)	5	230 (10)	1	51 (5)	1	14 (1)	4	19 (0)	96	93
196	SAL_DA4519AA	RKS1264					Europe	Romania		Sanger	Choleraesuis var. Kunzendorf	PRJEB2089	SAMEA717176	ERR016915		Choleraesuis var. Kunzendorf	3636	6	54	53	48140	4711573	216		4340 (189)	3411 (131)	929 (58)	5	230 (10)	1	51 (5)	1	14 (1)	4	19 (0)	98	91
153	SAL_DA4522AA	CN182		Swine		2000	Asia	Taiwan		Cheng-Hsun Chiu	Choleraesuis var. Kunzendorf	PRJEB2089	SAMEA717165	ERR016872		Choleraesuis var. Kunzendorf	Δ-BACT000046	6	54	24	56200	4710352	170		4340 (195)	3407 (135)	933 (60)	5	204 (10)	2	100 (5)	1	14 (1)	5	21 (0)	103	92
103	SAL_DA4523AA	RKS4587	IP33K, SARB48				Europe	France		Ken Sanderson	Paratyphi C	PRJEB2089	SAMEA717142	ERR016873		PC-2	3663	20.1	54	33	86079	4821168	109		4457 (162)	3438 (104)	1019 (58)	5	173 (7)	1	55 (5)	2	97 (8)	4	19 (0)	93	69
98	SAL_DA4524AA	61-2		Human		1961	Europe	Germany		W. Rabsch (Robert Koch-Institut, Wernigerode)	Paratyphi C	PRJEB2089	SAMEA717143	ERR016874		PC-2	3663	20.1	54	46	125242	4790947	113		4401 (165)	3433 (109)	968 (56)	4	124 (7)	1	55 (5)	2	97 (8)	4	19 (0)	95	70
150	SAL_DA4525AA	B27		Human		2001	Asia	Taiwan		Cheng-Hsun Chiu	Choleraesuis var. Kunzendorf	PRJEB2089	SAMEA717144	ERR016875		Choleraesuis var. Kunzendorf	3723	6	54	42	96667	4731625	132		4362 (193)	3409 (133)	953 (60)	5	230 (10)	2	89 (5)	1	14 (1)	4	19 (0)	101	92
152	SAL_DA4526AA	CN101		Swine		1998	Asia	Taiwan		Cheng-Hsun Chiu	Choleraesuis var. Kunzendorf	PRJEB2089	SAMEA717145	ERR016876		Choleraesuis var. Kunzendorf	3723	6	54	46	100589	4814359	143		4434 (194)	3408 (134)	1026 (60)	5	230 (10)	2	150 (5)	1	14 (1)	4	19 (0)	101	93
105	SAL_DA4527AA	66-4		Human		1966	Europe	Germany		W. Rabsch (Robert Koch-Institut, Wernigerode)	Paratyphi C	PRJEB2089	SAMEA717163	ERR016877		PC-2	3649	20.1	54	34	105495	4788623	96		4392 (166)	3432 (110)	960 (56)	4	114 (5)	1	55 (5)	2	96 (9)	4	19 (0)	96	70
18	SAL_DA4529AA	RKS4585	E699			1939	Africa			Ken Sanderson	Paratyphi C	PRJEB2089	SAMEA717169	ERR016879		PC-1	3666	20.1	54	43	106161	4819718	103		4444 (175)	3428 (114)	1016 (61)	5	177 (11)	1	55 (5)	2	94 (6)	4	19 (0)	100	75
23	SAL_DA4530AA	E279	RKS4595			1996	Africa	DRC		Ken Sanderson	Paratyphi C	PRJEB2089	SAMEA717168	ERR016880		PC-1	26963	20.1	54	42	105978	4822653	105		4442 (179)	3423 (119)	1019 (60)	5	177 (11)	1	55 (5)	2	94 (6)	4	19 (0)	102	77
151	SAL_DA4531AA	CY1		Human		2002	Asia	Taiwan		Cheng-Hsun Chiu	Choleraesuis var. Kunzendorf	PRJEB2089	SAMEA717167	ERR016881		Choleraesuis var. Kunzendorf	3723	6	54	27	57716	4727423	159		4355 (190)	3409 (133)	946 (57)	5	211 (9)	2	134 (5)	1	14 (1)	4	19 (0)	99	91
34	SAL_DA4533AA	66-10		Human		1966	Europe	Germany		W. Rabsch (Robert Koch-Institut, Wernigerode)	Paratyphi C	PRJEB2089	SAMEA717139	ERR016884		PC-1	3728	20.1	54	42	88729	4814581	108		4452 (169)	3429 (113)	1023 (56)	5	178 (10)	1	55 (5)	2	93 (7)	4	19 (0)	94	75
35	SAL_DA4534AA	RKS1234				1972	Africa	Senegal		R. Helmuth	Paratyphi C	PRJEB2089	SAMEA717140	ERR016885		PC-1	3728	20.1	54	28	73012	4814726	125		4444 (177)	3423 (119)	1021 (58)	5	178 (10)	1	55 (5)	2	93 (7)	4	19 (0)	100	77
60	SAL_DA4535AA	E44		Human		1992	Africa	DRC		Hart/Kariuki	Paratyphi C	PRJEB2089	SAMEA717189	ERR016886		PC-1	3728	20.1	54	28	59807	4979943	133		4589 (166)	3432 (110)	1157 (56)	4	99 (7)	2	265 (9)	2	97 (5)	5	19 (0)	97	69
49	SAL_DA4536AA	E48		Human		1992	Africa	DRC		Hart/Kariuki	Paratyphi C	PRJEB2089	SAMEA717190	ERR016887		PC-1	3658	20.1	54	40	74339	4853468	131		4490 (172)	3428 (114)	1062 (58)	5	178 (10)	2	94 (7)	2	94 (6)	4	19 (0)	99	73
106	SAL_DA4537AA	E700		Human		1916	Europe	Greece		Hart/Kariuki	Paratyphi C	PRJEB2089	SAMEA717187	ERR016888		PC-2	3649	20.1	54	51	97841	4801863	111		4392 (166)	3432 (110)	960 (56)	4	114 (5)	1	55 (5)	2	96 (9)	4	19 (0)	96	70
97	SAL_DA4538AA	E701		Human		1918	Asia	Iraq		Hart/Kariuki	Paratyphi C	PRJEB2089	SAMEA717188	ERR016889		PC-2	26962	20.1	54	31	82590	4864334	118		4512 (165)	3439 (103)	1073 (62)	6	226 (12)	1	55 (5)	2	97 (8)	4	19 (0)	93	72
43	SAL_DA4539AA	E279		Human		1996	Africa	DRC		Hart/Kariuki	Paratyphi C	PRJEB2089	SAMEA717185	ERR016890		PC-1	3728	20.1	54	23	68656	4812760	143		4451 (170)	3429 (113)	1022 (57)	5	178 (10)	1	55 (5)	2	94 (6)	4	19 (0)	96	74
46	SAL_DA4540AA	E699		Human		1939	Africa			Hart/Kariuki	Paratyphi C	PRJEB2089	SAMEA717186	ERR016891		PC-1	3728	20.1	54	34	72070	4794667	122		4439 (165)	3431 (111)	1008 (54)	5	178 (10)	1	55 (5)	2	94 (6)	4	19 (0)	93	72
93	SAL_DA4541AA	E702		Human		1941	Asia	Iraq		Hart/Kariuki	Paratyphi C	PRJEB2089	SAMEA717160	ERR016892		PC-2	3663	20.1	54	37	86979	4786969	108		4408 (162)	3437 (105)	971 (57)	4	124 (7)	1	55 (5)	2	96 (9)	4	19 (0)	92	70
45	SAL_DA4542AA	61-7		Human		1961	Europe	Germany		W. Rabsch (Robert Koch-Institut, Wernigerode)	Paratyphi C	PRJEB2089	SAMEA717153	ERR016893		PC-1	3728	20.1	54	47	103631	4821040	107		4454 (167)	3430 (112)	1024 (55)	5	178 (10)	1	55 (5)	2	94 (6)	4	19 (0)	93	74
59	SAL_DA4543AA	66-8		Human		1966	Europe	Germany		W. Rabsch (Robert Koch-Institut, Wernigerode)	Paratyphi C	PRJEB2089	SAMEA717138	ERR016894		PC-1	3728	20.1	54	36	82490	4776078	117		4403 (161)	3434 (108)	969 (53)	4	124 (7)	1	55 (5)	2	94 (6)	4	19 (0)	93	68
146	SAL_DA4544AA	RKS1228				1982	North America	United States	Atlanta	R. Helmuth	Choleraesuis var. Kunzendorf	PRJEB2089	SAMEA717191	ERR016896		Choleraesuis var. Kunzendorf	3657	6	54	42	110201	4781378	135		4347 (192)	3410 (132)	937 (60)	5	230 (10)	2	61 (5)	1	14 (1)	4	19 (0)	102	90
176	SAL_DA4545AA	48-0391		Human		1948				S. Porwollik	Choleraesuis var. Kunzendorf	PRJEB2089	SAMEA717156	ERR016897		Choleraesuis var. Kunzendorf	28264	6	54	23	54571	4660105	155		4289 (184)	3412 (130)	877 (54)	5	230 (10)	0	0 (0)	1	14 (1)	4	19 (0)	95	89
185	SAL_DA4548AA	RKS1235				1974	Europe	Switzerland		R. Helmuth	Choleraesuis var. Kunzendorf	PRJEB2089	SAMEA717183	ERR016900		Choleraesuis var. Kunzendorf	26961	6	54	49	114203	4723115	115		4338 (191)	3409 (133)	929 (58)	5	230 (10)	1	51 (5)	1	14 (1)	4	19 (0)	98	93
184	SAL_DA4549AA	05-03241		Human			Europe	Germany		W. Rabsch (Robert Koch-Institut, Wernigerode)	Choleraesuis var. Kunzendorf	PRJEB2089	SAMEA717177	ERR016901		Choleraesuis var. Kunzendorf	3723	6	54	50	103683	4674652	109		4276 (187)	3412 (130)	864 (57)	4	174 (9)	1	51 (5)	1	14 (1)	4	19 (0)	98	89
199	SAL_DA4550AA	06-01706		Swine			Europe	Germany		W. Rabsch (Robert Koch-Institut, Wernigerode)	Choleraesuis var. Kunzendorf	PRJEB2089	SAMEA717178	ERR016902		Choleraesuis var. Kunzendorf	3636	6	50	36	64591	4840395	120		4460 (189)	3412 (130)	1048 (59)	5	230 (10)	2	178 (6)	1	14 (1)	3	11 (0)	97	92
213	SAL_DA4551AA	RKS1256					North America	United States		R. Helmuth		PRJEB2089	SAMEA717179	ERR016903		Choleraesuis s.s.	8127	6	50	34	68651	4731100	136		4350 (190)	3405 (137)	945 (53)	5	234 (11)	1	51 (5)	1	15 (0)	4	19 (0)	105	85
177	SAL_DA4552AA	RKS1229				1981	North America	United States	Atlanta	R. Helmuth	Choleraesuis var. Kunzendorf	PRJEB2089	SAMEA717158	ERR016904		Choleraesuis var. Kunzendorf	3723	6	54	28	66567	4712300	132		4341 (188)	3413 (129)	928 (59)	5	230 (10)	1	51 (5)	1	14 (1)	4	19 (0)	98	90
173	SAL_DA4553AA	RKS1241				1977	Europe	Sweden		R. Helmuth	Choleraesuis var. Kunzendorf	PRJEB2089	SAMEA717157	ERR016905		Choleraesuis var. Kunzendorf	3723	6	54	25	57482	4708727	141		4342 (187)	3415 (127)	927 (60)	5	230 (10)	1	50 (6)	1	14 (1)	4	19 (0)	96	91
182	SAL_DA4554AA	RKS1253					Asia	Thailand		R. Helmuth	Choleraesuis var. Kunzendorf monophasic	PRJEB2089	SAMEA717155	ERR016906		Choleraesuis var. Kunzendorf	26960	6	54	53	107134	4835013	116		4388 (192)	3411 (131)	977 (61)	5	229 (11)	3	102 (5)	1	14 (1)	4	19 (0)	100	92
145	SAL_DA5119AA	MDH-2014-00394		Swine	Lung	2003-1	North America	United States	Minnesota	CFSAN	Choleraesuis var. Kunzendorf	PRJNA215333	SAMN02699560	SRR1539639		Choleraesuis var. Kunzendorf	3723	6	230	105	224786	4825805	62		4439 (195)	3414 (128)	1025 (67)	5	228 (12)	2	152 (9)	1	14 (1)	4	19 (0)	103	92
165	SAL_DA5161AA	MDH-2014-00387		Swine	Tissue	2003-1	North America	United States	Minnesota	CFSAN	Choleraesuis var. Kunzendorf	PRJNA215333	SAMN02699553	SRR1539597		Choleraesuis var. Kunzendorf	3723	6	221	96	191317	4981005	80		4583 (195)	3411 (131)	1172 (64)	6	267 (12)	3	259 (8)	1	14 (1)	4	19 (0)	101	94
155	SAL_DA5727AA	MDH-2014-00373		Swine	Spleen	2002-12	North America	United States	Iowa	CFSAN		PRJNA215333	SAMN02699539	SRR1511571		Choleraesuis var. Kunzendorf	3723	6	230	121	199063	4739706	63		4341 (188)	3413 (129)	928 (59)	5	230 (10)	1	51 (5)	1	14 (1)	4	19 (0)	99	89
142	SAL_DA5919AA	MDH-2014-00350		Swine	Lung	2002-11	North America	United States	Minnesota	CFSAN		PRJNA215333	SAMN02699516	SRR1501705		Choleraesuis var. Kunzendorf	3723	6	227	108	224786	4789615	62		4400 (192)	3412 (130)	988 (62)	5	230 (10)	3	112 (7)	1	14 (1)	4	19 (0)	100	92
140	SAL_DA5947AA	MDH-2014-00354		Swine	Liver	2002-12	North America	United States	Nebraska	CFSAN		PRJNA215333	SAMN02699520	SRR1501675		Choleraesuis var. Kunzendorf	3723	6	224	95	198935	4792371	67		4398 (194)	3411 (131)	987 (63)	5	230 (10)	3	112 (7)	1	14 (1)	4	19 (0)	100	94
136	SAL_DA5984AA	MDH-2014-00352		Swine	Tissue	2002-11	North America	United States	Minnesota	CFSAN		PRJNA215333	SAMN02699518	SRR1501638		Choleraesuis var. Kunzendorf	27823	6	235	108	224786	4792119	58		4400 (192)	3413 (129)	987 (63)	5	230 (10)	3	112 (7)	1	14 (1)	4	19 (0)	99	93
164	SAL_DA6034AA	MDH-2014-00359		Swine	Lung	2002-12	North America	United States	North Carolina	CFSAN	Choleraesuis var. Kunzendorf	PRJNA215333	SAMN02699525	SRR1501470		Choleraesuis var. Kunzendorf	3723	6	237	72	198240	4983709	79		4583 (195)	3411 (131)	1172 (64)	6	267 (12)	3	259 (8)	1	14 (1)	4	19 (0)	101	94
166	SAL_DA6035AA	MDH-2014-00353		Swine	Lung	2002-11	North America	United States	Minnesota	CFSAN		PRJNA215333	SAMN02699519	SRR1501469		Choleraesuis var. Kunzendorf	3723	6	234	86	189146	4982187	78		4583 (195)	3411 (131)	1172 (64)	6	267 (12)	3	259 (8)	1	14 (1)	4	19 (0)	101	94
137	SAL_DA6140AA	MDH-2014-00342		Swine	Spleen	2002-11	North America	United States	Minnesota	CFSAN		PRJNA215333	SAMN02699508	SRR1461810		Choleraesuis var. Kunzendorf	3723	6	229	109	191311	4792992	72		4397 (194)	3411 (131)	986 (63)	5	230 (10)	3	112 (7)	1	14 (1)	4	19 (0)	101	93
133	SAL_DA6144AA	MDH-2014-00347		Swine	Lung	2002-11	North America	United States	Minnesota	CFSAN		PRJNA215333	SAMN02699513	SRR1461795		Choleraesuis var. Kunzendorf	3723	6	235	106	191311	4792364	66		4399 (193)	3413 (129)	986 (64)	5	230 (10)	3	112 (7)	1	14 (1)	4	19 (0)	99	94
135	SAL_DA6153AA	MDH-2014-00338		Swine	Liver	2002-11	North America	United States	Minnesota	CFSAN		PRJNA215333	SAMN02699504	SRR1461782		Choleraesuis var. Kunzendorf	3723	6	233	104	198934	4791135	68		4400 (192)	3413 (129)	987 (63)	5	230 (10)	3	112 (7)	1	14 (1)	4	19 (0)	99	93
139	SAL_DA6207AA	MDH-2014-00330		Swine	liver	2002-10	North America	United States	Minnesota	CFSAN	Choleraesuis var. Kunzendorf	PRJNA215333	SAMN02699496	SRR1448850		Choleraesuis var. Kunzendorf	3723	6	235	76	198935	4791900	61		4398 (194)	3412 (130)	986 (64)	5	230 (10)	3	112 (7)	1	14 (1)	4	19 (0)	99	95
130	SAL_DA7038AA	MDH-2014-00035		Swine	Lung	2003-9	North America	United States	Minnesota	CFSAN	Choleraesuis var. Kunzendorf	PRJNA215333	SAMN02646809	SRR1299426		Choleraesuis var. Kunzendorf	3723	6	237	123	224786	4784669	62		4394 (192)	3413 (129)	981 (63)	5	230 (10)	3	106 (7)	1	14 (1)	4	19 (0)	99	93
147	SAL_DA7116AA	MDH-2014-00026		Swine	Lung	2003-8	North America	United States	North Carolina	CFSAN	Choleraesuis var. Kunzendorf	PRJNA215333	SAMN02646800	SRR1299288		Choleraesuis var. Kunzendorf	3723	6	238	102	224786	4759170	68		4356 (191)	3411 (131)	945 (60)	5	230 (10)	3	69 (5)	1	14 (1)	4	19 (0)	98	93
167	SAL_DA7341AA	MDH-2014-00081		Swine	Tissue	2003-10	North America	United States	North Carolina	CFSAN		PRJNA215333	SAMN02646855	SRR1272867		Choleraesuis var. Kunzendorf	3723	6	240	71	198934	4785911	67		4399 (190)	3412 (130)	987 (60)	6	268 (11)	1	61 (5)	1	14 (1)	5	30 (0)	100	90
162	SAL_DA7359AA	MDH-2014-00072		Swine	Tissue	2003-10	North America	United States	Minnesota	CFSAN	Choleraesuis var. Kunzendorf	PRJNA215333	SAMN02646846	SRR1272816		Choleraesuis var. Kunzendorf	3723	6	238	107	189146	4981968	77		4583 (195)	3411 (131)	1172 (64)	6	267 (12)	3	259 (8)	1	14 (1)	4	19 (0)	101	94
161	SAL_DA7814AA	MDH-2014-00099		Swine	Heart	2003-10	North America	United States	Minnesota	CFSAN	Choleraesuis var. Kunzendorf	PRJNA215333	SAMN02646873	SRR1264955		Choleraesuis var. Kunzendorf	3723	6	229	31	157895	4985122	85		4583 (195)	3411 (131)	1172 (64)	6	267 (12)	3	259 (8)	1	14 (1)	4	19 (0)	101	94
96	SAL_EA0846AA	M436	NCTC20134			1940-12-17				Sanger		PRJEB3255	SAMEA2003055	ERR314351		PC-2	3663	20.1	100	100	230209	4878648	52		4512 (165)	3439 (103)	1073 (62)	6	226 (12)	1	55 (5)	2	97 (8)	4	19 (0)	93	72
94	SAL_EA0868AA	M280	NCTC20095			1940-12-17				Sanger		PRJEB3255	SAMEA2046723	ERR314304		PC-2	3663	20.1	100	101	226478	4878744	57		4512 (165)	3439 (103)	1073 (62)	6	226 (12)	1	55 (5)	2	97 (8)	4	19 (0)	93	72
95	SAL_EA0869AA	M279	NCTC20094			1940-12-17				Sanger		PRJEB3255	SAMEA2003718	ERR314303		PC-2	3663	20.1	100	88	230209	4878710	57		4511 (166)	3438 (104)	1073 (62)	6	226 (12)	1	55 (5)	2	97 (8)	4	19 (0)	94	72
102	SAL_EA1016AA	M555	NCTC20233			1934-4-10				Sanger		PRJEB3255	SAMEA1920021	ERR298744		PC-2	27720	20.1	100	187	230270	4838879	56		4457 (162)	3436 (106)	1021 (56)	5	173 (7)	1	55 (5)	2	97 (8)	4	19 (0)	92	70
99	SAL_EA1118AA	M422	NCTC20229			1935-12				Sanger		PRJEB3255	SAMEA1903653	ERR279295		PC-2	3663	20.1	100	79	219574	4796407	61		4406 (164)	3434 (108)	972 (56)	4	124 (7)	1	55 (5)	2	97 (8)	4	19 (0)	95	69
100	SAL_EA1131AA	M67	NCTC20173			1925-7-30				Sanger	Paratyphi C	PRJEB3255	SAMEA1903623	ERR279272		PC-2	3663	20.1	100	90	230287	4837471	53		4454 (165)	3436 (106)	1018 (59)	5	171 (9)	1	55 (5)	2	97 (8)	4	19 (0)	96	69
128	SAL_EA1137AA	M80	NCTC348			<1954				Sanger	Typhisuis	PRJEB3255	SAMEA1903595	ERR279242		TS-2	27696	-	100	105	224433	4552056	49		4035 (264)	3339 (203)	696 (61)	2	65 (6)	0	0 (0)	1	11 (4)	4	18 (1)	175	89
174	SAL_EA2966AA	MDH-2014-00048		Swine	Lung	2003-8	North America	United States	North Carolina	CFSAN	Choleraesuis var. Kunzendorf	PRJNA215333	SAMN02646822	SRR2584385,SRR2584385		Choleraesuis var. Kunzendorf	3723	6	234	51	79694	4765664	138		4385 (187)	3414 (128)	971 (59)	5	230 (10)	2	61 (5)	1	14 (1)	6	52 (0)	97	90
220	SAL_EA3470AA	BS_01151								Sanger		PRJEB9635	SAMEA3463381	ERR1082792		Lomita	27817	-	125	132	302177	4817776	71		4297 (98)	3472 (70)	825 (28)	4	82 (3)	1	55 (4)	0	0 (0)	4	15 (0)	62	36
156	SAL_EA4970AA	ADRDL-14-18151		Swine	lung	2014-10	North America	United States	South Dakota	CFSAN		PRJNA280335	SAMN03734330	SRR2911771		Choleraesuis var. Kunzendorf	3723	6	205	83	191317	4736274	64		4342 (187)	3414 (128)	928 (59)	5	230 (10)	1	51 (5)	1	14 (1)	4	19 (0)	98	89
30	SAL_EA8620AA	65_1bis		Human	Blood	1965	Africa	DRC		Institut Pasteur (FX Weill)	Paratyphi C	this study	this study	this study		PC-1	3728	20.1	206	34	190620	4831818	64		4447 (174)	3425 (117)	1022 (57)	5	177 (11)	1	55 (5)	2	93 (7)	4	19 (0)	97	77
108	SAL_EA8621AA	65_3		Human	Stool	1965	Africa	Senegal		Institut Pasteur (FX Weill)	Paratyphi C	this study	this study	this study		PC-2	3663	20.1	197	28	135766	4799685	83		4400 (170)	3432 (110)	968 (60)	4	124 (7)	1	54 (6)	2	96 (9)	4	19 (0)	96	74
37	SAL_EA8623AA	65_7bis		Human	Blood	1965	Africa	Senegal		Institut Pasteur (FX Weill)	Paratyphi C	this study	this study	this study		PC-1	3728	20.1	211	27	95590	4864053	138		4504 (174)	3428 (114)	1076 (60)	6	232 (13)	1	55 (5)	2	93 (7)	4	19 (0)	96	78
53	SAL_EA8624AA	66_20		Human	Blood	1966	Africa	DRC		Institut Pasteur (FX Weill)	Paratyphi C	this study	this study	this study		PC-1	3728	20.1	209	21	83436	4788745	111		4396 (163)	3431 (111)	965 (52)	4	120 (7)	1	55 (5)	2	94 (6)	4	19 (0)	93	70
110	SAL_EA8625AA	67_20		Human	Blood	1967	Africa	Senegal		Institut Pasteur (FX Weill)	Paratyphi C	this study	this study	this study		PC-2	3663	20.1	178	35	134629	4734529	69		4337 (164)	3431 (111)	906 (53)	4	121 (6)	1	54 (6)	2	96 (9)	4	19 (0)	91	73
74	SAL_EA8626AA	72_12		Human	Blood	1972	Africa	Senegal		Institut Pasteur (FX Weill)	Paratyphi C	this study	this study	this study		PC-2	33182	20.1	196	24	165798	4776239	64		4346 (155)	3436 (106)	910 (49)	4	117 (6)	1	55 (5)	2	95 (5)	4	19 (0)	86	69
36	SAL_EA8627AA	73_3		Human	Blood	1973	Africa	Senegal		Institut Pasteur (FX Weill)	Paratyphi C	this study	this study	this study		PC-1	33181	20.1	196	28	153925	4830799	81		4450 (171)	3429 (113)	1021 (58)	5	178 (10)	1	55 (5)	2	93 (7)	4	19 (0)	95	76
71	SAL_EA8628AA	74_11		Human	Urine	1974	Europe	France		Institut Pasteur (FX Weill)	Paratyphi C	this study	this study	this study		PC-2	32570	20.1	212	24	153926	4752673	66		4342 (155)	3436 (106)	906 (49)	3	62 (4)	1	55 (5)	2	95 (5)	4	19 (0)	85	70
70	SAL_EA8629AA	77_1		Human	Stool	1977	Europe	France		Institut Pasteur (FX Weill)	Paratyphi C	this study	this study	this study		PC-2	32570	20.1	218	29	190909	4751104	49		4338 (156)	3435 (107)	903 (49)	3	62 (4)	1	55 (5)	2	95 (5)	4	19 (0)	89	67
16	SAL_EA8630AA	84_3		Human	Stool	1984	Europe	France		Institut Pasteur (FX Weill)	Paratyphi C	this study	this study	this study		PC-1	3728	20.1	201	35	120271	4828589	83		4440 (181)	3422 (120)	1018 (61)	5	177 (11)	1	55 (5)	2	93 (7)	4	19 (0)	102	79
101	SAL_EA8631AA	85_3		Human	Abscess	1985	Europe	France		Institut Pasteur (FX Weill)	Paratyphi C	this study	this study	this study		PC-2	3663	20.1	175	41	219670	4784779	64		4401 (158)	3437 (105)	964 (53)	5	171 (9)	0	0 (0)	2	97 (8)	4	19 (0)	91	67
10	SAL_EA8632AA	85_6		Human	Blood	1985	Europe	France		Institut Pasteur (FX Weill)	Paratyphi C	this study	this study	this study		PC-1	3728	20.1	200	34	130264	4824598	89		4440 (181)	3423 (119)	1017 (62)	5	176 (12)	1	55 (5)	2	94 (6)	4	19 (0)	104	77
55	SAL_EA8633AA	86_1		Human	Blood	1986	Africa	Nigeria		Institut Pasteur (FX Weill)	Paratyphi C	this study	this study	this study		PC-1	3728	20.1	200	32	82505	4779359	114		4400 (164)	3431 (111)	969 (53)	4	124 (7)	1	55 (5)	2	95 (5)	4	19 (0)	95	69
6	SAL_EA8634AA	87_14		Human	Stool	1987	Europe	France		Institut Pasteur (FX Weill)	Paratyphi C	this study	this study	this study		PC-1	3728	20.1	182	32	41388	4797928	215		4442 (178)	3425 (117)	1017 (61)	5	176 (12)	1	55 (5)	2	94 (6)	4	19 (0)	101	77
113	SAL_EA8636AA	87_3		Human	Urine	1987	Africa	Nigeria		Institut Pasteur (FX Weill)	Paratyphi C	this study	this study	this study		PC-2	33180	20.1	219	26	165614	4852370	68		4488 (165)	3436 (106)	1052 (59)	6	214 (11)	1	55 (5)	2	97 (8)	4	19 (0)	94	71
54	SAL_EA8637AA	87_4		Human	Blood	1987	Africa	Nigeria		Institut Pasteur (FX Weill)	Paratyphi C	this study	this study	this study		PC-1	3728	20.1	214	27	219689	4801985	69		4400 (164)	3431 (111)	969 (53)	4	124 (7)	1	55 (5)	2	95 (5)	4	19 (0)	96	68
19	SAL_EA8638AA	87_5		Human	Stool	1987	Europe	France		Institut Pasteur (FX Weill)	Paratyphi C	this study	this study	this study		PC-1	3728	20.1	178	34	226727	4830911	55		4441 (179)	3424 (118)	1017 (61)	5	177 (11)	1	55 (5)	2	94 (6)	4	19 (0)	103	76
77	SAL_EA8639AA	88_16		Human	Osteitis	1988	Africa	Ivory Coast		Institut Pasteur (FX Weill)	Paratyphi C	this study	this study	this study		PC-2	32570	20.1	205	52	190792	4768247	58		4341 (159)	3439 (103)	902 (56)	3	61 (5)	1	55 (5)	2	95 (5)	4	19 (0)	91	68
83	SAL_EA8640AA	88_27				1988	Africa	Madagascar		Institut Pasteur (FX Weill)	Paratyphi C	this study	this study	this study		PC-2	33179	20.1	183	34	169897	4799978	68		4398 (172)	3430 (112)	968 (60)	4	124 (7)	1	55 (5)	2	98 (7)	4	19 (0)	97	75
80	SAL_EA8641AA	88_33				1988	Africa	Madagascar		Institut Pasteur (FX Weill)	Paratyphi C	this study	this study	this study		PC-2	3663	20.1	199	21	90085	4797829	99		4401 (169)	3433 (109)	968 (60)	4	124 (7)	1	55 (5)	2	98 (7)	4	19 (0)	95	74
92	SAL_EA8643AA	89_2		Human	Blood	1989	Africa	Madagascar		Institut Pasteur (FX Weill)	Paratyphi C	this study	this study	this study		PC-2	3663	20.1	192	25	86633	4706439	117		4314 (162)	3435 (107)	879 (55)	4	124 (7)	1	55 (5)	2	98 (7)	4	19 (0)	92	70
91	SAL_EA8645AA	90_25				1990	Africa	Madagascar		Institut Pasteur (FX Weill)	Paratyphi C	this study	this study	this study		PC-2	3663	20.1	183	29	169897	4794506	64		4399 (168)	3433 (109)	966 (59)	4	124 (7)	1	55 (5)	2	98 (7)	4	19 (0)	97	71
4	SAL_EA8646AA	92_10881		Human		1992	Europe	France		Institut Pasteur (FX Weill)	Paratyphi C	this study	this study	this study		PC-1	3728	20.1	196	45	168424	4739258	69		4359 (175)	3423 (119)	936 (56)	5	176 (12)	1	55 (5)	2	94 (6)	4	19 (0)	96	79
82	SAL_EA8647AA	92_6210				1992	Europe	France		Institut Pasteur (FX Weill)	Paratyphi C	this study	this study	this study		PC-2	3663	20.1	191	30	169898	4799557	68		4401 (169)	3433 (109)	968 (60)	4	124 (7)	1	55 (5)	2	98 (7)	4	19 (0)	96	73
63	SAL_EA8648AA	93_6018				1993	Europe	France		Institut Pasteur (FX Weill)	Paratyphi C	this study	this study	this study		PC-2	33178	20.1	204	30	192414	4754176	54		4366 (161)	3433 (109)	933 (52)	3	117 (9)	1	55 (5)	2	94 (6)	4	19 (0)	91	70
88	SAL_EA9166AA	86_6				1986	Africa	Madagascar		Institut Pasteur (FX Weill)	Paratyphi C	this study	this study	this study		PC-2	3663	20.1	207	18	83046	4799488	136		4402 (168)	3434 (108)	968 (60)	4	124 (7)	1	55 (5)	2	98 (7)	4	19 (0)	96	72
117	SAL_EA9168AA	58_2		Human	Blood	1958	Africa	Senegal		Institut Pasteur (FX Weill)	Paratyphi C	this study	this study	this study		PC-2	3663	20.1	213	17	27234	4853411	316		4470 (156)	3438 (104)	1032 (52)	5	181 (8)	1	55 (5)	2	100 (5)	4	19 (0)	86	70
171	SAL_EA9169AA	05_1616		Human	Stool	2005	Europe	France		Institut Pasteur (FX Weill)	Choleraesuis var. Kunzendorf monophasic	this study	this study	this study		Choleraesuis var. Kunzendorf	3723	6	235	18	89636	4933098	118		4542 (190)	3413 (129)	1129 (61)	5	232 (11)	3	273 (6)	1	14 (1)	5	19 (0)	100	90
179	SAL_EA9170AA	08_0694		Human	Stool	2008	Europe	France		Institut Pasteur (FX Weill)	Choleraesuis var. Kunzendorf	this study	this study	this study		Choleraesuis var. Kunzendorf	3723	6	239	18	97715	4726432	111		4309 (193)	3409 (133)	900 (60)	4	174 (9)	2	80 (6)	1	14 (1)	4	19 (0)	100	93
68	SAL_EA9172AA	00_7798		Human	Stool	2000	Europe	France		Institut Pasteur (FX Weill)	Paratyphi C	this study	this study	this study		PC-2	32570	20.1	225	21	126321	4787434	85		4384 (159)	3438 (104)	946 (55)	4	105 (11)	1	55 (5)	2	95 (5)	4	19 (0)	92	67
197	SAL_EA9173AA	55_5		Human	Stool	1955	Africa	Madagascar		Institut Pasteur (FX Weill)	Choleraesuis var. Kunzendorf	this study	this study	this study		Choleraesuis var. Kunzendorf	Δ-BACT000049	6	231	20	127348	4719525	77		4322 (194)	3407 (135)	915 (59)	5	230 (10)	1	51 (5)	1	14 (1)	4	18 (1)	98	96
40	SAL_EA9174AA	65_5		Human	Blood	1965	Africa	Senegal		Institut Pasteur (FX Weill)	Paratyphi C	this study	this study	this study		PC-1	Δ-BACT000010	20.1	214	19	65774	4812946	127		4430 (172)	3427 (115)	1003 (57)	5	178 (10)	1	55 (5)	2	93 (7)	4	16 (0)	95	77
31	SAL_EA9176AA	70_7		Human	Blood	1970	Africa	Ivory Coast		Institut Pasteur (FX Weill)	Paratyphi C	this study	this study	this study		PC-1	3728	20.1	201	19	57724	4874676	216		4446 (175)	3424 (118)	1022 (57)	5	177 (11)	1	55 (5)	2	93 (7)	4	19 (0)	97	78
116	SAL_EA9177AA	88_17		Human	Pus	1988	Europe	France		Institut Pasteur (FX Weill)	Paratyphi C	this study	this study	this study		PC-2	3663	20.1	210	19	111253	4796828	92		4414 (155)	3437 (105)	977 (50)	4	124 (7)	1	55 (5)	2	100 (5)	4	19 (0)	85	70
178	SAL_EA9178AA	09_0197		Human	Blood	2009	Europe	France		Institut Pasteur (FX Weill)	Choleraesuis var. Kunzendorf	this study	this study	this study		Choleraesuis var. Kunzendorf	3723	6	220	21	134611	4748559	110		4325 (194)	3409 (133)	916 (61)	4	174 (9)	2	96 (7)	1	14 (1)	4	19 (0)	100	94
62	SAL_EA9179AA	09_2819		Human	Blood	2009	Europe	France		Institut Pasteur (FX Weill)	Paratyphi C	this study	this study	this study		PC-1	3728	20.1	205	21	134644	4757883	82		4340 (161)	3431 (111)	909 (50)	3	61 (5)	1	55 (5)	2	97 (5)	5	19 (0)	93	68
109	SAL_EA9180AA	65_10		Human		1965	Africa	Senegal		Institut Pasteur (FX Weill)	Paratyphi C	this study	this study	this study		PC-2	3663	20.1	177	21	98505	4799521	115		4397 (173)	3431 (111)	966 (62)	4	124 (7)	1	54 (6)	2	96 (9)	4	19 (0)	99	74
111	SAL_EA9181AA	70_9		Human	Blood	1970	Africa	Senegal		Institut Pasteur (FX Weill)	Paratyphi C	this study	this study	this study		PC-2	Δ-BACT000020	20.1	218	23	109328	4837103	102		4458 (169)	3434 (108)	1024 (61)	5	179 (9)	1	55 (5)	2	97 (8)	4	19 (0)	96	73
27	SAL_EA9182AA	90_13		Human	Pus Osteitis	1990	Africa	Nigeria		Institut Pasteur (FX Weill)	Paratyphi C	this study	this study	this study		PC-1	3728	20.1	204	20	82592	4842511	119		4444 (176)	3426 (116)	1018 (60)	5	177 (11)	1	55 (5)	2	94 (6)	4	19 (0)	102	74
186	SAL_EA9183AA	61_1_CS		Human	Stool	1961	Europe	France		Institut Pasteur (FX Weill)	Choleraesuis	this study	this study	this study		Choleraesuis var. Kunzendorf	33161	6	211	24	140716	4738360	81		4339 (190)	3411 (131)	928 (59)	5	230 (10)	1	51 (5)	1	14 (1)	4	19 (0)	96	94
69	SAL_EA9190AA	00_3856		Human	Stool	2000	Europe	France		Institut Pasteur (FX Weill)	Paratyphi C	this study	this study	this study		PC-2	33159	20.1	220	38	219689	4763661	49		4356 (171)	3428 (114)	928 (57)	4	104 (12)	1	55 (5)	2	95 (5)	4	19 (0)	100	71
42	SAL_EA9191AA	00_7967		Human	Stool	2000	Europe	France		Institut Pasteur (FX Weill)	Paratyphi C	this study	this study	this study		PC-1	3728	20.1	240	33	190618	4829517	64		4450 (168)	3429 (113)	1021 (55)	5	178 (10)	1	55 (5)	2	94 (6)	4	19 (0)	93	75
7	SAL_EA9192AA	00_0529		Human	Stool	2000	Africa	Mali		Institut Pasteur (FX Weill)	Paratyphi C	this study	this study	this study		PC-1	3728	20.1	206	49	224611	4823957	55		4442 (177)	3426 (116)	1016 (61)	5	176 (12)	1	55 (5)	2	94 (6)	4	19 (0)	100	77
170	SAL_EA9193AA	04_1262		Human	Stool	2004	North America	Dominican Republic		Institut Pasteur (FX Weill)		this study	this study	this study		Choleraesuis var. Kunzendorf	3723	6	223	25	153988	4983542	84		4590 (193)	3412 (130)	1178 (63)	6	328 (12)	3	204 (6)	1	14 (1)	5	19 (0)	102	91
189	SAL_EA9194AA	04_3622		Human	Stool	2004	Europe	France		Institut Pasteur (FX Weill)	Choleraesuis var. Kunzendorf	this study	this study	this study		Choleraesuis var. Kunzendorf	3636	6	198	29	158243	4719874	69		4326 (189)	3411 (131)	915 (58)	5	230 (10)	1	51 (5)	1	14 (1)	4	19 (0)	97	92
14	SAL_EA9195AA	05_1894		Human		2005	Europe	France		Institut Pasteur (FX Weill)	Paratyphi C	this study	this study	this study		PC-1	3728	20.1	180	31	185749	4795918	57		4383 (177)	3425 (117)	958 (60)	4	117 (10)	1	54 (6)	2	94 (6)	4	19 (0)	101	76
17	SAL_EA9196AA	20110645		Human	Biopsy	2011	Europe	France		Institut Pasteur (FX Weill)	Paratyphi C	this study	this study	this study		PC-1	3728	20.1	263	35	178692	4832120	65		4445 (176)	3425 (117)	1020 (59)	5	177 (11)	1	55 (5)	2	94 (6)	4	19 (0)	101	75
219	SAL_EA9197AA	57_1_CS		Human	Bone marrow	1957	Africa	Algeria		Institut Pasteur (FX Weill)	Choleraesuis	this study	this study	this study		CS-3	33160	-	225	27	189311	4781214	70		4427 (145)	3441 (101)	986 (44)	5	261 (10)	1	51 (5)	1	13 (2)	4	19 (0)	73	72
206	SAL_EA9200AA	65_15		Human	Blood	1965	Asia	Vietnam		Institut Pasteur (FX Weill)	Choleraesuis	this study	this study	this study		Choleraesuis s.s.	3646	6	206	29	57624	4924236	171		4541 (190)	3402 (139)	1139 (51)	5	236 (9)	2	244 (7)	1	15 (0)	4	19 (0)	101	89
204	SAL_EA9203AA	67_11		Human	Pus	1967	Europe	France		Institut Pasteur (FX Weill)	Choleraesuis var. Kunzendorf monophasic	this study	this study	this study		Choleraesuis s.s.	3646	6	224	25	199171	4864562	69		4463 (200)	3402 (140)	1061 (60)	5	236 (9)	2	163 (16)	1	15 (0)	4	19 (0)	113	87
67	SAL_EA9204AA	67_12		Human	Blood	1967	Africa	Senegal		Institut Pasteur (FX Weill)	Paratyphi C	this study	this study	this study		PC-2	32570	20.1	219	34	219687	4796953	48		4395 (162)	3435 (107)	960 (55)	4	117 (6)	1	53 (7)	2	95 (5)	4	19 (0)	91	71
194	SAL_EA9206AA	68_3		Human		1968	South America	Argentina		Institut Pasteur (FX Weill)	Choleraesuis var. Kunzendorf monophasic	this study	this study	this study		Choleraesuis var. Kunzendorf	3636	6	193	26	47027	4634992	204		4262 (188)	3408 (133)	854 (55)	5	230 (10)	1	1 (0)	1	14 (1)	4	19 (0)	94	94
85	SAL_EA9209AA	87_6		Human	Blood	1987	Africa	Madagascar		Institut Pasteur (FX Weill)	Paratyphi C	this study	this study	this study		PC-2	3663	20.1	224	28	190887	4799656	63		4400 (170)	3433 (109)	967 (61)	4	124 (7)	1	54 (6)	2	98 (7)	4	19 (0)	97	73
87	SAL_EA9210AA	88_11				1988	Africa	Madagascar		Institut Pasteur (FX Weill)	Paratyphi C	this study	this study	this study		PC-2	33158	20.1	205	36	219848	4799488	57		4400 (170)	3432 (110)	968 (60)	4	124 (7)	1	55 (5)	2	98 (7)	4	19 (0)	97	73
12	SAL_EA9211AA	88_15		Human	Blood	1988	Africa	Ivory Coast		Institut Pasteur (FX Weill)	Paratyphi C	this study	this study	this study		PC-1	3728	20.1	199	52	147826	4827958	71		4442 (179)	3425 (117)	1017 (62)	5	176 (12)	1	55 (5)	2	94 (6)	4	19 (0)	101	78
89	SAL_EA9212AA	88_31				1988	Africa	Madagascar		Institut Pasteur (FX Weill)	Paratyphi C	this study	this study	this study		PC-2	3663	20.1	215	46	224598	4800482	58		4403 (167)	3435 (107)	968 (60)	4	124 (7)	1	55 (5)	2	98 (7)	4	19 (0)	95	72
79	SAL_EA9215AA	89_12		Human	Cerebrospinal Fluid Blood	1989	Europe	France		Institut Pasteur (FX Weill)	Paratyphi C	this study	this study	this study		PC-2	33156	20.1	221	43	226870	4789370	58		4398 (163)	3434 (108)	964 (55)	4	123 (8)	1	55 (5)	2	94 (6)	4	19 (0)	93	70
58	SAL_EA9216AA	89_13		Human	Blood	1989	Africa	Ivory Coast		Institut Pasteur (FX Weill)	Paratyphi C	this study	this study	this study		PC-1	3728	20.1	215	36	196829	4791986	58		4402 (162)	3434 (108)	968 (54)	4	124 (7)	1	54 (6)	2	95 (5)	4	19 (0)	94	68
57	SAL_EA9217AA	90_15		Human	Blood	1990	Africa	Nigeria		Institut Pasteur (FX Weill)	Paratyphi C	this study	this study	this study		PC-1	3728	20.1	207	34	190536	4797186	68		4394 (169)	3427 (115)	967 (54)	4	124 (7)	1	55 (5)	2	94 (6)	4	19 (0)	96	73
81	SAL_EA9218AA	90_26				1990	Africa	Madagascar		Institut Pasteur (FX Weill)	Paratyphi C	this study	this study	this study		PC-2	3663	20.1	224	50	226860	4802504	63		4402 (168)	3435 (107)	967 (61)	4	124 (7)	1	55 (5)	2	97 (8)	4	19 (0)	95	73
119	SAL_EA9219AA	92_0113				1992	Europe	France		Institut Pasteur (FX Weill)	Paratyphi C	this study	this study	this study		PC-2	3663	20.1	212	36	226912	4796160	53		4414 (155)	3437 (105)	977 (50)	4	124 (7)	1	55 (5)	2	100 (5)	4	19 (0)	86	69
3	SAL_EA9220AA	92_7897				1992	Europe	France		Institut Pasteur (FX Weill)	Paratyphi C	this study	this study	this study		PC-1	3728	20.1	204	43	219685	4833108	57		4442 (179)	3424 (118)	1018 (61)	5	176 (12)	1	55 (5)	2	94 (6)	4	19 (0)	100	79
115	SAL_EA9221AA	93_11347				1993	Europe	France		Institut Pasteur (FX Weill)	Paratyphi C	this study	this study	this study		PC-2	3663	20.1	211	38	227050	4833671	55		4464 (160)	3436 (106)	1028 (54)	5	179 (10)	1	55 (5)	2	100 (5)	4	19 (0)	90	70
15	SAL_EA9222AA	99_7322				1999	Africa	Guinea		Institut Pasteur (FX Weill)	Paratyphi C	this study	this study	this study		PC-1	3728	20.1	209	35	190588	4831451	55		4443 (178)	3424 (118)	1019 (60)	5	176 (12)	1	55 (5)	2	94 (6)	4	19 (0)	101	77
112	SAL_EA9223AA	99_8508				1999	Europe	France		Institut Pasteur (FX Weill)	Paratyphi C	this study	this study	this study		PC-2	3663	20.1	239	24	168906	4752908	73		4354 (164)	3433 (109)	921 (55)	3	124 (7)	1	55 (5)	2	97 (8)	4	19 (0)	95	69
72	SAL_EA9224AA	02_4526		Human		2002	Africa			Institut Pasteur (FX Weill)	Paratyphi C	this study	this study	this study		PC-2	32570	20.1	208	29	169900	4761701	65		4364 (158)	3436 (106)	928 (52)	4	117 (6)	1	55 (5)	2	95 (5)	4	19 (0)	90	68
52	SAL_EA9226AA	65_11bis		Human	Stool	1965	Africa	Senegal		Institut Pasteur (FX Weill)	Paratyphi C	this study	this study	this study		PC-1	3728	20.1	215	34	211707	4795750	45		4397 (163)	3431 (111)	966 (52)	4	120 (7)	1	55 (5)	2	94 (6)	4	19 (0)	93	70
212	SAL_EA9761AA	C500		Poultry	intestinal	2010-1	Asia	China	Jiangsu	Yangzhou University	Choleraesuis	PRJNA224116	SAMN02741042	GCF_000742815		Choleraesuis s.s.	3646	6	-	-	4751585	4751585	1		4296 (183)	3404 (138)	892 (45)	5	236 (9)	0	0 (0)	1	15 (0)	4	19 (0)	97	86
20	SAL_EA9779AA	RKS4594	SARB49	Human		1988	Europe	France		Ken Sanderson	Paratyphi C	PRJNA20993	SAMN02603245	GCF_000018385		PC-1	1418	20.1	-	-	4833080	4888494	2		4419 (202)	3405 (137)	1014 (65)	5	177 (11)	1	55 (5)	2	94 (6)	4	19 (0)	127	75
149	SAL_EA9784AA	SC-B67		Human	sepsis	2002	Asia	Taiwan		Cheng-Hsun Chiu	Choleraesuis var. Kunzendorf	PRJNA9618	SAMN02603109	GCF_000008105		Choleraesuis var. Kunzendorf	25998	6	-	-	4755700	4944000	3		4442 (228)	3384 (158)	1058 (70)	5	229 (11)	2	187 (10)	1	12 (3)	4	19 (0)	133	95
51	SAL_FA0920AA	98_5390				1998	Europe	France		Institut Pasteur (FX Weill)	Paratyphi C	this study	this study	this study		PC-1	3658	20.1	201	80	190507	4872344	77		4491 (171)	3428 (114)	1063 (57)	5	178 (10)	2	94 (7)	2	94 (6)	4	19 (0)	99	72
56	SAL_FA1014AA	02_4889		Human	Urine	2002	Europe	France		Institut Pasteur (FX Weill)	Paratyphi C	this study	this study	this study		PC-1	3728	20.1	226	42	224495	4833113	65		4454 (165)	3431 (111)	1023 (54)	5	178 (9)	1	55 (5)	2	95 (5)	4	19 (0)	95	70
50	SAL_FA1015AA	00_5112		Human	Stool	2000	Europe	France		Institut Pasteur (FX Weill)	Paratyphi C	this study	this study	this study		PC-1	3658	20.1	226	15	49504	4848165	209		4475 (170)	3428 (114)	1047 (56)	5	169 (10)	2	89 (6)	2	94 (6)	4	19 (0)	98	72
192	SAL_FA1016AA	0200_2011		Swine	lungs	2011	Europe	Poland		Institut Pasteur (FX Weill)	Choleraesuis var. Kunzendorf	this study	this study	this study		Choleraesuis var. Kunzendorf	3636	6	195	59	189149	4774112	94		4382 (191)	3412 (130)	970 (61)	6	279 (11)	1	51 (5)	1	14 (1)	4	19 (0)	97	94
183	SAL_FA1017AA	0115_2009		Swine	intestine	2009	Europe	Poland		Institut Pasteur (FX Weill)	Choleraesuis var. Kunzendorf	this study	this study	this study		Choleraesuis var. Kunzendorf	3723	6	198	32	153807	4764656	90		4384 (193)	3412 (130)	972 (63)	5	200 (10)	2	134 (7)	1	14 (1)	4	19 (0)	101	92
11	SAL_FA1018AA	03_2639		Human	pus	2003	Europe	France		Institut Pasteur (FX Weill)	Paratyphi C	this study	this study	this study		PC-1	34654	20.1	233	39	178670	4836095	64		4443 (178)	3426 (116)	1017 (62)	5	175 (13)	1	55 (5)	2	94 (6)	4	19 (0)	101	77
73	SAL_FA1019AA	03_5313		Human		2003	Europe	France		Institut Pasteur (FX Weill)	Paratyphi C	this study	this study	this study		PC-2	32570	20.1	227	26	200002	4796289	51		4397 (160)	3436 (106)	961 (54)	4	117 (6)	1	55 (5)	2	95 (5)	4	19 (0)	90	70
39	SAL_FA1020AA	03_9548		Human	Blood	2003	Europe	France		Institut Pasteur (FX Weill)	Paratyphi C	this study	this study	this study		PC-1	3728	20.1	188	27	102949	4809080	114		4420 (169)	3428 (114)	992 (55)	5	178 (10)	1	55 (5)	2	93 (7)	4	19 (0)	93	76
13	SAL_FA1021AA	05_1970		Human	Wound	2005	Europe	France		Institut Pasteur (FX Weill)	Paratyphi C	this study	this study	this study		PC-1	3728	20.1	201	32	190512	4798548	55		4381 (179)	3423 (119)	958 (60)	4	117 (10)	1	54 (6)	2	94 (6)	4	19 (0)	102	77
9	SAL_FA1022AA	09_1655		Human	Blood	2009	Africa	Mali		Institut Pasteur (FX Weill)	Paratyphi C	this study	this study	this study		PC-1	3728	20.1	202	31	190602	4834098	68		4443 (178)	3426 (116)	1017 (62)	5	176 (12)	1	55 (5)	2	94 (6)	4	19 (0)	101	77
41	SAL_FA1023AA	201000563		Human	Blood	2010	Europe	France		Institut Pasteur (FX Weill)	Paratyphi C	this study	this study	this study		PC-1	3728	20.1	213	49	230177	4832520	54		4453 (168)	3430 (112)	1023 (56)	5	178 (10)	1	55 (5)	2	93 (7)	4	19 (0)	93	75
104	SAL_FA1024AA	1435K	WS740			1965				Institut Pasteur (FX Weill)	Paratyphi C	this study	this study	this study		PC-2	3649	20.1	196	64	162849	4797882	55		4383 (167)	3431 (111)	952 (56)	4	114 (5)	1	55 (5)	2	96 (9)	4	19 (0)	96	71
180	SAL_FA1025AA	201008276		Human	Blood	2010	Europe	France		Institut Pasteur (FX Weill)	Choleraesuis var. Kunzendorf	this study	this study	this study		Choleraesuis var. Kunzendorf	3723	6	241	81	162196	4715540	81		4299 (192)	3409 (133)	890 (59)	4	173 (10)	2	77 (6)	1	14 (1)	4	19 (0)	100	92
200	SAL_FA1029AA	201209171		Human	Blood	2012	Europe	France		Institut Pasteur (FX Weill)	Choleraesuis	this study	this study	this study		Choleraesuis var. Kunzendorf	3636	6	212	43	198934	4673870	66		4265 (188)	3413 (129)	852 (59)	4	174 (9)	1	51 (5)	1	14 (1)	3	11 (0)	97	91
38	SAL_FA1030AA	20157827		Human	Urine	2015	Europe	France		Institut Pasteur (FX Weill)	Paratyphi C	this study	this study	this study		PC-1	3728	20.1	215	40	226667	4831771	56		4451 (170)	3429 (113)	1022 (57)	5	178 (10)	1	55 (5)	2	93 (7)	4	19 (0)	94	76
114	SAL_FA1031AA	20124063		Human	Stool	2012	Europe	France		Institut Pasteur (FX Weill)	Paratyphi C	this study	this study	this study		PC-2	3663	20.1	228	22	157308	4798843	77		4407 (155)	3437 (105)	970 (50)	4	117 (7)	1	55 (5)	2	100 (5)	4	19 (0)	87	68
44	SAL_FA1032AA	32K_WS302		Human	Blood	1914	Asia	India		Institut Pasteur (FX Weill)	Paratyphi C	this study	this study	this study		PC-1	3728	20.1	186	36	148281	4834574	73		4452 (169)	3430 (112)	1022 (57)	5	178 (10)	1	55 (5)	2	94 (6)	4	19 (0)	96	73
90	SAL_FA1033AA	4827_84	WS845	Human	Blood	1984	Africa	Madagascar		Institut Pasteur (FX Weill)	Paratyphi C	this study	this study	this study		PC-2	3663	20.1	201	17	30201	4760480	252		4336 (162)	3435 (107)	901 (55)	3	66 (4)	1	55 (5)	2	98 (7)	4	19 (0)	94	68
118	SAL_FA1034AA	58_2_CS		Human	Blood	1958				Institut Pasteur (FX Weill)		this study	this study	this study		PC-2	3663	20.1	218	47	230341	4836140	55		4471 (156)	3438 (104)	1033 (52)	5	181 (8)	1	55 (5)	2	100 (5)	4	19 (0)	86	70
28	SAL_FA1035AA	57_1				1957	Africa	Rwanda		Institut Pasteur (FX Weill)	Paratyphi C	this study	this study	this study		PC-1	3728	20.1	192	41	178664	4833485	61		4452 (169)	3430 (112)	1022 (57)	5	178 (10)	1	55 (5)	2	94 (6)	4	19 (0)	94	75
29	SAL_FA1036AA	57_2				1957	Africa	Rwanda		Institut Pasteur (FX Weill)	Paratyphi C	this study	this study	this study		PC-1	Δ-BACT000001	20.1	195	16	34921	4822025	278		4450 (168)	3430 (112)	1020 (56)	5	178 (10)	1	55 (5)	2	94 (6)	4	19 (0)	94	74
181	SAL_FA1037AA	55_9		Equine	Horse meat	1955	Europe	Italy		Institut Pasteur (FX Weill)	Choleraesuis	this study	this study	this study		Choleraesuis var. Kunzendorf	3723	6	212	36	184684	4686793	66		4289 (184)	3413 (129)	876 (55)	5	230 (10)	0	0 (0)	1	14 (1)	4	19 (0)	96	88
66	SAL_FA1038AA	58_3		Human	Blood	1958	Africa	Senegal		Institut Pasteur (FX Weill)	Paratyphi C	this study	this study	this study		PC-2	32570	20.1	186	55	224596	4810299	69		4393 (164)	3432 (110)	961 (54)	4	117 (6)	1	53 (7)	2	95 (5)	4	19 (0)	93	71
65	SAL_FA1039AA	59_5		Human	Blood	1959	Africa	Senegal		Institut Pasteur (FX Weill)	Paratyphi C	this study	this study	this study		PC-2	32570	20.1	173	52	202320	4806543	61		4388 (169)	3429 (113)	959 (56)	4	117 (6)	1	53 (7)	2	95 (5)	4	19 (0)	96	73
75	SAL_FA1040AA	59_6		Human	Blood	1959	Africa	Senegal		Institut Pasteur (FX Weill)	Paratyphi C	this study	this study	this study		PC-2	32570	20.1	108	30	227075	4796547	96		4335 (162)	3432 (110)	903 (52)	3	62 (4)	1	55 (5)	2	95 (5)	4	19 (0)	90	72
64	SAL_FA1041AA	59_4		Human	Blood	1959	Africa	Senegal		Institut Pasteur (FX Weill)	Paratyphi C	this study	this study	this study		PC-2	32570	20.1	202	48	224611	4798342	49		4392 (165)	3432 (110)	960 (55)	4	117 (6)	1	53 (7)	2	95 (5)	4	19 (0)	93	72
78	SAL_FA1042AA	60_1				1960	Asia	Cambodia		Institut Pasteur (FX Weill)	Paratyphi C	this study	this study	this study		PC-2	33156	20.1	183	56	224611	4790013	62		4398 (163)	3434 (108)	964 (55)	4	123 (8)	1	55 (5)	2	94 (6)	4	19 (0)	93	70
208	SAL_FA1043AA	60_2				1960	Asia	Vietnam		Institut Pasteur (FX Weill)	Choleraesuis	this study	this study	this study		Choleraesuis s.s.	3646	6	173	32	136302	4751567	90		4349 (191)	3401 (141)	948 (50)	5	236 (9)	1	51 (5)	1	15 (0)	4	19 (0)	105	86
107	SAL_FA1044AA	61_4		Human	Pus	1961	Asia	Turkey		Institut Pasteur (FX Weill)	Paratyphi C	this study	this study	this study		PC-2	3663	20.1	193	23	150713	4835534	79		4456 (161)	3439 (103)	1017 (58)	5	172 (8)	1	55 (5)	2	97 (8)	4	19 (0)	93	68
193	SAL_FA1045AA	62_4		Human	Hemoculture	1962	Africa	Cameroon		Institut Pasteur (FX Weill)	Choleraesuis var. Kunzendorf	this study	this study	this study		Choleraesuis var. Kunzendorf	3636	6	207	79	190866	4737896	68		4335 (194)	3408 (134)	927 (60)	5	230 (10)	1	50 (6)	1	14 (1)	4	19 (0)	102	92
172	SAL_FA1046AA	62_2		Swine	Moelle osseuse de porc	1962	Europe	France		Institut Pasteur (FX Weill)	Choleraesuis	this study	this study	this study		Choleraesuis var. Kunzendorf	3723	6	197	20	50163	4717831	154		4331 (187)	3414 (128)	917 (59)	5	230 (10)	1	51 (5)	1	14 (1)	4	19 (0)	97	90
201	SAL_FA1047AA	60_3		Rodent	Reisolated from 1956 cobaye	1960	Africa	Senegal		Institut Pasteur (FX Weill)	Choleraesuis	this study	this study	this study		Choleraesuis var. Kunzendorf	3636	6	189	48	184673	4723052	72		4326 (191)	3412 (130)	914 (61)	5	230 (10)	1	51 (5)	1	14 (1)	4	18 (1)	99	92
205	SAL_FA1048AA	62_6		Human	Stool	1962	Asia	Vietnam		Institut Pasteur (FX Weill)	Choleraesuis	this study	this study	this study		Choleraesuis s.s.	3646	6	189	25	109370	4752489	113		4349 (191)	3403 (139)	946 (52)	5	234 (11)	1	51 (5)	1	15 (0)	4	19 (0)	104	87
210	SAL_FA1049AA	63_3		Human	Blood	1963	Asia	Vietnam		Institut Pasteur (FX Weill)	Choleraesuis	this study	this study	this study		Choleraesuis s.s.	3646	6	221	76	224524	4757030	69		4355 (189)	3404 (138)	951 (51)	5	236 (9)	2	55 (5)	1	15 (0)	4	19 (0)	101	88
21	SAL_FA1050AA	65_10bis		Human	Blood	1965	Africa	Ivory Coast		Institut Pasteur (FX Weill)	Paratyphi C	this study	this study	this study		PC-1	3728	20.1	203	43	219652	4830529	65		4442 (177)	3426 (116)	1016 (61)	5	177 (11)	1	55 (5)	2	94 (6)	4	19 (0)	100	77
195	SAL_FA1051AA	63_2		Human	Blood	1963	Africa	Cameroon		Institut Pasteur (FX Weill)	Choleraesuis	this study	this study	this study		Choleraesuis var. Kunzendorf	3636	6	202	80	224786	4687248	66		4289 (184)	3411 (131)	878 (53)	5	230 (10)	0	0 (0)	1	14 (1)	4	19 (0)	95	89
32	SAL_FA1052AA	67_14		Human	Blood	1967				Institut Pasteur (FX Weill)		this study	this study	this study		PC-1	3728	20.1	208	60	230189	4833434	55		4450 (171)	3427 (115)	1023 (56)	5	178 (10)	1	55 (5)	2	93 (7)	4	19 (0)	95	76
76	SAL_FA1053AA	71_12		Human	Urine	1971	Africa			Institut Pasteur (FX Weill)	Paratyphi C	this study	this study	this study		PC-2	32570	20.1	231	35	219871	4737602	54		4325 (158)	3435 (107)	890 (51)	3	62 (4)	1	55 (5)	2	95 (5)	4	19 (0)	87	71
207	SAL_FA1054AA	67_1		Swine	marrow	1967	South America	Brazil		Institut Pasteur (FX Weill)	Choleraesuis	this study	this study	this study		Choleraesuis s.s.	3646	6	244	56	157967	4769694	83		4373 (193)	3400 (142)	973 (51)	6	277 (10)	1	51 (5)	0	0 (0)	4	19 (0)	107	86
33	SAL_FA1055AA	69_10		Human	Blood	1969	Africa	Senegal		Institut Pasteur (FX Weill)	Paratyphi C	this study	this study	this study		PC-1	3728	20.1	225	31	225046	4832312	59		4450 (171)	3428 (114)	1022 (57)	5	178 (10)	1	55 (5)	2	92 (8)	4	19 (0)	95	76
198	SAL_FA1056AA	73_1		Human	Blood	1973	Africa	Madagascar		Institut Pasteur (FX Weill)	Choleraesuis var. Kunzendorf	this study	this study	this study		Choleraesuis var. Kunzendorf	3636	6	220	68	189111	4721051	69		4325 (192)	3408 (134)	917 (58)	5	230 (10)	1	51 (5)	1	14 (1)	4	19 (0)	97	95
203	SAL_FA1057AA	74_8		Human	Blood	1974	Asia	Vietnam		Institut Pasteur (FX Weill)	Choleraesuis	this study	this study	this study		Choleraesuis s.s.	3646	6	189	38	162185	4848979	76		4453 (199)	3403 (139)	1050 (60)	5	236 (9)	2	163 (16)	1	15 (0)	4	19 (0)	112	87
61	SAL_FA1058AA	87_1		Human	Pus	1987	Africa	DRC		Institut Pasteur (FX Weill)	Paratyphi C	this study	this study	this study		PC-1	3728	20.1	197	44	202582	4758211	44		4342 (159)	3433 (109)	909 (50)	3	61 (5)	1	55 (5)	2	97 (5)	5	19 (0)	92	67
84	SAL_FA1060AA	89_10				1989	Africa	Madagascar		Institut Pasteur (FX Weill)	Paratyphi C	this study	this study	this study		PC-2	3663	20.1	201	28	142847	4834508	73		4403 (167)	3435 (107)	968 (60)	4	124 (7)	1	55 (5)	2	98 (7)	4	19 (0)	95	72
47	SAL_FA1061AA	95_1073				1995	Europe	France		Institut Pasteur (FX Weill)	Paratyphi C	this study	this study	this study		PC-1	3658	20.1	232	23	76583	4875785	148		4491 (171)	3429 (113)	1062 (58)	5	178 (10)	2	94 (7)	2	94 (6)	4	19 (0)	98	73
1	SAL_FA1062AA	96_1087				1996	Europe	France		Institut Pasteur (FX Weill)	Paratyphi C	this study	this study	this study		PC-1	3728	20.1	236	21	137483	4834372	78		4441 (180)	3423 (119)	1018 (61)	5	176 (12)	1	55 (5)	2	94 (6)	4	19 (0)	100	80
86	SAL_FA1063AA	88_18				1988	Africa	Madagascar		Institut Pasteur (FX Weill)	Paratyphi C	this study	this study	this study		PC-2	3663	20.1	206	42	230328	4799939	54		4402 (168)	3434 (108)	968 (60)	4	124 (7)	1	55 (5)	2	98 (7)	4	19 (0)	96	72
8	SAL_FA1064AA	96_2734				1996	Europe	France		Institut Pasteur (FX Weill)	Paratyphi C	this study	this study	this study		PC-1	34252	20.1	229	25	98831	4836681	100		4441 (179)	3426 (116)	1015 (63)	5	176 (12)	1	55 (5)	2	94 (6)	4	19 (0)	102	77
22	SAL_FA1065AA	94_2162				1994	Europe	France		Institut Pasteur (FX Weill)	Paratyphi C	this study	this study	this study		PC-1	3728	20.1	195	38	224552	4765057	48		4349 (174)	3423 (119)	926 (55)	3	119 (8)	1	55 (5)	2	94 (6)	4	19 (0)	101	73
5	SAL_FA1066AA	97_13124				1997	Europe	France		Institut Pasteur (FX Weill)	Paratyphi C	this study	this study	this study		PC-1	3728	20.1	200	33	151099	4833559	81		4439 (182)	3423 (119)	1016 (63)	5	176 (12)	1	55 (5)	2	94 (6)	4	19 (0)	103	79
2	SAL_FA1067AA	99_07269				1999	Africa	Senegal		Institut Pasteur (FX Weill)	Paratyphi C	this study	this study	this study		PC-1	34251	20.1	209	34	130265	4833393	87		4439 (181)	3421 (120)	1018 (61)	5	176 (12)	1	55 (5)	2	94 (6)	4	19 (0)	100	81
48	SAL_FA1068AA	98_1896				1998	Europe	France		Institut Pasteur (FX Weill)	Paratyphi C	this study	this study	this study		PC-1	34250	20.1	220	67	224609	4851552	70		4467 (173)	3427 (115)	1040 (58)	5	177 (11)	2	73 (6)	2	94 (6)	4	19 (0)	100	73
120	SAL_HA1701AA	Ragna		Human	Teeth, long bone	1200±50	Europe	Denmark	Trondheim	Thomas Gilbert		this study	this study	this study		Ragna	-	-	36	7.3	-	-	-		4522 (124)	3463 (79)	1059 (45)	5	182 (7)	2	70 (5)	2	100 (5)	4	19 (0)	71	53
Note: rST: rMLST ST number except where a number has not been assigned due to missing loci, which are indicated by an indication of the missing data or a '-'.
Annotation. Where xxxx (yyy) is indicated this indicated No. of CDSs (No. of pseudogenes)
Rows are color coded according to the sub-lineage designations in Fig. 3
